# Supplementary material for: Characterization of Putative Sporulation and Germination Genes in Clostridium perfringens Food-Poisoning Strain SM101
Source: Microorganisms. 2022 Jul 22;10(8):1481. doi: 10.3390/microorganisms10081481 (PMC9332280; doi:10.3390/microorganisms10081481)
Supplement: Supplementary file 1 [file microorganisms-10-01481-s001.zip]

Archive with 1 entries (1 files):
- microorganisms-1810147-supplementary.pdf
